# Supplementary material for: Australasian Genetic Counselors’ Perceptions of Their Role in Supporting Clients’ Behavior Change
Source: J Pers Med. 2022 Dec 23;13(1):30. doi: 10.3390/jpm13010030 (PMC9863991; doi:10.3390/jpm13010030)
Supplement: Supplementary file 1 [file jpm-13-00030-s001.zip]

Archive with 1 entries (1 files):
- jpm-2070640-supplementary.pdf
